# Supplementary material for: Quercetin Reduces the Development of 2,3,7,8-Tetrachlorodibenzo-p-dioxin-Induced Cleft Palate in Mice by Suppressing CYP1A1 via the Aryl Hydrocarbon Receptor
Source: Nutrients. 2022 Jun 13;14(12):2448. doi: 10.3390/nu14122448 (PMC9229746; doi:10.3390/nu14122448)
Supplement: Supplementary file 1 [file nutrients-14-02448-s001.zip]

Archive with 1 entries (1 files):
- nutrients-1679736-supplementary.pdf
